# Supplementary material for: A Hydrolyzed Soybean Protein Enhances Oxidative Stress Resistance in C. elegans and Modulates Gut–Immune Axis in BALB/c Mice
Source: Antioxidants (Basel). 2025 Jun 5;14(6):689. doi: 10.3390/antiox14060689 (PMC12189443; doi:10.3390/antiox14060689)
Supplement: Supplementary file 1 [file antioxidants-14-00689-s001.zip]

Archive with 1 entries (1 files):
- antioxidants-3626338-supplementary.pdf
